# Supplementary material for: Integrative multi-omics approach using random forest and artificial neural network models for early diagnosis and immune infiltration characterization in ischemic stroke
Source: Front Neurol. 2024 Dec 4;15:1475582. doi: 10.3389/fneur.2024.1475582 (PMC11652371; doi:10.3389/fneur.2024.1475582)
Supplement: Supplementary file 1 [file Table_1.XLS]

## Sheet: Sheet1
ID	GSE number	Data type	Samples	Source type	Group
1	GSE16561	Illumina HumanRef-8 v3.0 expression beadchip	39 ischemic stroke patients24 healthy control	peripheral whole blood RNA	Discovery cohort
2	GSE22255	[HG-U133_Plus_2] Affymetrix Human Genome U133 Plus 2.0 Array	20 ischemic stroke20 sex- and age-matched controls	Blood genomic expression profile	Discovery cohort
3	GSE58294	[HG-U133_Plus_2] Affymetrix Human Genome U133 Plus 2.0 Array	69 cardioembolic stroke23 control	Blood	Validation cohort
