# Supplementary material for: Integrative multi-omics approach using random forest and artificial neural network models for early diagnosis and immune infiltration characterization in ischemic stroke
Source: Front Neurol. 2024 Dec 4;15:1475582. doi: 10.3389/fneur.2024.1475582 (PMC11652371; doi:10.3389/fneur.2024.1475582)
Supplement: Supplementary file 2 [file Table_2.XLS]

id	logFC	AveExpr	t	P.Value	adj.P.Val	B
ID3	-0.663126796	2.451040669	-6.347232548	5.69E-09	2.30E-05	10.20025014
DUSP1	0.672012285	3.763100407	6.304942013	6.94E-09	2.30E-05	10.01531861
ARG1	0.909286442	1.615704472	6.172569179	1.29E-08	3.41E-05	9.439879222
HIST2H2BE	0.588261398	3.004659643	5.827103561	6.26E-08	5.93E-05	7.964222782
ADM	0.746672748	3.112248613	4.947229604	2.88E-06	0.000361825	4.407901588
MMP9	0.913702977	2.598253858	4.934022539	3.04E-06	0.000369593	4.357057174
NFIL3	0.632910803	3.629826917	4.900309352	3.50E-06	0.000402885	4.227642386
F13A1	0.603442366	4.143531408	4.640153608	1.01E-05	0.000715598	3.247602669
FAIM3	-0.589363555	4.097623876	-4.620157769	1.09E-05	0.000751201	3.173681558
FOS	0.664390344	4.460101533	4.557857695	1.40E-05	0.000885035	2.94469723
THBS1	0.728648294	2.665812805	4.515687474	1.66E-05	0.000989345	2.790854541
VPREB3	-0.745982697	2.507515925	-4.192911802	5.77E-05	0.002106932	1.645385032
PTGS2	1.038497536	3.558630746	4.180098646	6.05E-05	0.002149992	1.601122609
ACSL1	0.637173154	3.612723476	4.112468672	7.80E-05	0.002554249	1.369080191
CCR7	-0.74365145	3.55182873	-4.095474037	8.31E-05	0.002691452	1.311192156
SDPR	0.721764787	3.441682182	3.95953796	0.00013699	0.003637787	0.854362344
EGR1	0.586765461	3.644152428	3.896338648	0.000172218	0.004202685	0.645793252
ANXA3	0.604745491	1.802506861	3.842779528	0.000208687	0.004694922	0.470974171
ORM1	0.724362155	1.697051599	3.60504142	0.000479258	0.008230045	-0.282995842
PPP1R15A	0.585537618	3.891698047	3.564366076	0.000550567	0.008995759	-0.408306109
G0S2	0.749748207	3.837555009	3.55538087	0.000567617	0.009186348	-0.435838866
HLA-DQB1	-0.749612283	2.886500914	-3.368460795	0.001057984	0.013744463	-0.996229759
FAM46C	0.734756651	3.545841505	3.256290167	0.001520475	0.017474255	-1.320943482
IL1B	0.733050359	4.288241047	3.161344356	0.002053196	0.02112337	-1.588832056
CA1	0.604600828	2.262691246	2.929168105	0.004169847	0.033857011	-2.216276766
OLFM4	0.742569176	1.606845372	2.863423632	0.005061457	0.039130316	-2.386650896
