# Supplementary material for: Integrative multi-omics approach using random forest and artificial neural network models for early diagnosis and immune infiltration characterization in ischemic stroke
Source: Front Neurol. 2024 Dec 4;15:1475582. doi: 10.3389/fneur.2024.1475582 (PMC11652371; doi:10.3389/fneur.2024.1475582)
Supplement: Supplementary file 3 [file Table_3.XLS]

## Sheet: Annotation
MyList	Gene ID	Type	Tax ID	Homologene Gene ID	Homologene Gene Tax ID	Gene Symbol	Description	Biological Process (GO)	Protein Function (Protein Atlas)	Subcellular Location (Protein Atlas)	Drug (DrugBank)	Canonical Pathways	Hallmark Gene Sets	WP2431 Spinal cord injury	GO:0009725 response to hormone	GO:0010942 positive regulation of cell de	GO:0071345 cellular response to cytokine	M167 PID AP1 PATHWAY	M166 PID ATF2 PATHWAY	GO:0045766 positive regulation of angioge	GO:0071407 cellular response to organic c	WP2806 Complement system	WP5055 Burn wound healing	GO:0032651 regulation of interleukin-1 be	GO:2001236 regulation of extrinsic apopto	R-HSA-6798695 Neutrophil degranulation
ID3	3399	symbol	H. sapiens	3399	H. sapiens	ID3	inhibitor of DNA binding 3, HLH protein	GO:0072750 cellular response to leptomycin B;GO:1901344 response to leptomycin B;GO:0030903 notochord development	Transcription factors:Basic domains; Predicted intracellular proteins; Cancer-related genes:Candidate cancer biomarkers	Nucleoplasm (Supported)			(M5896)HALLMARK TGF BETA SIGNALING	0	1	1	0	1	0	1	1	0	1	1	0	0
DUSP1	1843	symbol	H. sapiens	1843	H. sapiens	DUSP1	dual specificity phosphatase 1	GO:0090027 negative regulation of monocyte chemotaxis;GO:1903753 negative regulation of p38MAPK cascade;GO:0051447 negative regulation of meiotic cell cycle	ENZYME proteins:Hydrolases; Predicted intracellular proteins; Enzymes; Cancer-related genes:Candidate cancer biomarkers	Nucleoli (Approved); Additional: Cytosol		(M76)PID P38 ALPHA BETA PATHWAY; (M12705)SIG CD40PATHWAYMAP; (M166)PID ATF2 PATHWAY	(M5942)HALLMARK UV RESPONSE DN; (M5890)HALLMARK TNFA SIGNALING VIA NFKB; (M5891)HALLMARK HYPOXIA	1	0	1	1	1	1	0	0	0	0	0	1	0
ARG1	383	symbol	H. sapiens	383	H. sapiens	ARG1	arginase 1	GO:0070953 regulation of neutrophil mediated killing of fungus;GO:0070965 positive regulation of neutrophil mediated killing of fungus;GO:1905541 regulation of L-arginine import across plasma membrane	Predicted intracellular proteins; ENZYME proteins:Hydrolases; Human disease related genes:Congenital disorders of metabolism:Congenital disorders of amino acid metabolism; Disease related genes; Potential drug targets; Enzymes		Ornithine; 2(S)-Amino-6-Boronohexanoic Acid; nor-NOHA; Dinor-N(Omega)-Hydroxy-L-Arginine; S-{2-[Amino(Dihydroxy)-Lambda~4~-Sulfanyl]Ethyl}-D-Cysteine; N(5)-[(hydroxyamino)(imino)methyl]-L-ornithine; S-2-(Boronoethyl)-L-Cysteine; Urea; Descarboxy-nor-N(Omega)-Hydroxy-L-Arginine; S,S-(2-Hydroxyethyl)Thiocysteine; DEHYDRO-2(S)-AMINO-6-BORONOHEXANOIC ACID; S-propylamine-L-cysteine; Manganese	(M166)PID ATF2 PATHWAY; (M28)PID IL4 2PATHWAY	(M5934)HALLMARK XENOBIOTIC METABOLISM; (M5953)HALLMARK KRAS SIGNALING UP	1	1	1	1	0	1	0	1	0	0	0	0	1
HIST2H2BE	8349	gene_synonym	H. sapiens	8349	H. sapiens	H2BC21	H2B clustered histone 21	GO:0002227 innate immune response in mucosa;GO:0002385 mucosal immune response;GO:0002251 organ or tissue specific immune response	Predicted intracellular proteins	Nucleoplasm (Approved); Additional: Cytosol				1	1	0	0	0	0	1	0	0	0	0	0	0
ADM	133	symbol	H. sapiens	133	H. sapiens	ADM	adrenomedullin	GO:2000184 positive regulation of progesterone biosynthetic process;GO:2000182 regulation of progesterone biosynthetic process;GO:1990410 adrenomedullin receptor signaling pathway	Predicted intracellular proteins; Predicted secreted proteins; Cancer-related genes:Candidate cancer biomarkers			(M255)PID HIF1 TFPATHWAY	(M5891)HALLMARK HYPOXIA; (M5932)HALLMARK INFLAMMATORY RESPONSE	1	1	1	0	1	1	1	1	1	0	0	0	0
MMP9	4318	symbol	H. sapiens	4318	H. sapiens	MMP9	matrix metallopeptidase 9	GO:2000697 negative regulation of epithelial cell differentiation involved in kidney development;GO:2001268 negative regulation of cysteine-type endopeptidase activity involved in apoptotic signaling pathway;GO:1900122 positive regulation of receptor binding	FDA approved drug targets:Small molecule drugs; Human disease related genes:Congenital malformations:Congenital malformations of the musculoskeletal system; ENZYME proteins:Hydrolases; Human disease related genes:Cancers:Cancers of male genital organs; Predicted secreted proteins; Candidate cardiovascular disease genes; Disease related genes; Peptidases:Metallopeptidases; Enzymes; Cancer-related …	Cytosol (Approved)	Glutathione; Marimastat; Minocycline; Captopril; Glucosamine; Zinc; 2-Amino-N,3,3-Trimethylbutanamide; 2-{[Formyl(Hydroxy)Amino]Methyl}-4-Methylpentanoic Acid; AE-941; PG-530742; Endostatin; 5-(4-PHENOXYPHENYL)-5-(4-PYRIMIDIN-2-YLPIPERAZIN-1-YL)PYRIMIDINE-2,4,6(2H,3H)-TRIONE; (2R)-2-AMINO-3,3,3-TRIFLUORO-N-HYDROXY-2-{[(4-PHENOXYPHENYL)SULFONYL]METHYL}PROPANAMIDE; (3R)-4,4-DIFLUORO-3-[(4-METHOXYPH…	(M63)PID AVB3 OPN PATHWAY; (M165)PID SYNDECAN 4 PATHWAY; (M65)PID FRA PATHWAY	(M5946)HALLMARK COAGULATION; (M5915)HALLMARK APICAL JUNCTION; (M5950)HALLMARK ALLOGRAFT REJECTION	1	0	1	1	1	0	0	0	0	1	1	0	1
NFIL3	4783	symbol	H. sapiens	4783	H. sapiens	NFIL3	nuclear factor, interleukin 3 regulated	GO:0001779 natural killer cell differentiation;GO:0071353 cellular response to interleukin-4;GO:0070670 response to interleukin-4	Transcription factors:Basic domains; Predicted intracellular proteins	Nuclear bodies (Approved)			(M5892)HALLMARK CHOLESTEROL HOMEOSTASIS; (M5947)HALLMARK IL2 STAT5 SIGNALING; (M5890)HALLMARK TNFA SIGNALING VIA NFKB	1	0	0	1	0	0	0	0	0	0	1	0	0
F13A1	2162	symbol	H. sapiens	2162	H. sapiens	F13A1	coagulation factor XIII A chain	GO:0072378 blood coagulation, fibrin clot formation;GO:0072376 protein activation cascade;GO:0018149 peptide cross-linking	Predicted intracellular proteins; ENZYME proteins:Transferases; Predicted secreted proteins; Candidate cardiovascular disease genes; Disease related genes; Human disease related genes:Cardiovascular diseases:Hematologic diseases; Enzymes; Cancer-related genes:Candidate cancer biomarkers; FDA approved drug targets:Biotech drugs		N-Acetyl-Serine; Thrombin; Prothrombin; Human thrombin; Anti-inhibitor coagulant complex	(M118)PID INTEGRIN A9B1 PATHWAY; (M18)PID INTEGRIN1 PATHWAY; (M3468)NABA ECM REGULATORS	(M5953)HALLMARK KRAS SIGNALING UP	1	0	0	0	0	0	0	1	1	1	0	0	0
FAIM3	9214	gene_synonym	H. sapiens	9214	H. sapiens	FCMR	Fc mu receptor	GO:0006968 cellular defense response;GO:0043066 negative regulation of apoptotic process;GO:0043069 negative regulation of programmed cell death	Predicted intracellular proteins; Predicted secreted proteins	Cytosol;Focal adhesion sites (Approved); Additional: Nucleoplasm			(M5906)HALLMARK ESTROGEN RESPONSE EARLY	0	0	0	0	0	0	0	0	0	0	0	0	0
FOS	2353	symbol	H. sapiens	2353	H. sapiens	FOS	Fos proto-oncogene, AP-1 transcription factor subunit	GO:0001661 conditioned taste aversion;GO:0009629 response to gravity;GO:0030431 sleep	Transcription factors:Basic domains; Predicted intracellular proteins; Cancer-related genes:Candidate cancer biomarkers	Nucleoplasm (Supported)	Nadroparin	(M134)PID TCR RAS PATHWAY; (M206)PID PDGFRA PATHWAY; (M268)PID S1P S1P2 PATHWAY	(M5941)HALLMARK UV RESPONSE UP; (M5890)HALLMARK TNFA SIGNALING VIA NFKB; (M5891)HALLMARK HYPOXIA	1	1	1	1	1	1	0	0	0	0	0	0	0
THBS1	7057	symbol	H. sapiens	7057	H. sapiens	THBS1	thrombospondin 1	GO:0010751 negative regulation of nitric oxide mediated signal transduction;GO:0002581 negative regulation of antigen processing and presentation of peptide or polysaccharide antigen via MHC class II;GO:0010748 negative regulation of long-chain fatty acid import across plasma membrane	Predicted secreted proteins; Cancer-related genes:Candidate cancer biomarkers; Candidate cardiovascular disease genes	Plasma membrane (Approved)		(M165)PID SYNDECAN 4 PATHWAY; (M277)PID INTEGRIN A4B1 PATHWAY; (M53)PID INTEGRIN3 PATHWAY	(M5896)HALLMARK TGF BETA SIGNALING; (M5946)HALLMARK COAGULATION; (M5930)HALLMARK EPITHELIAL MESENCHYMAL TRANSITION	1	1	1	1	1	1	1	0	1	0	0	1	0
VPREB3	29802	symbol	H. sapiens	29802	H. sapiens	VPREB3	V-set pre-B cell surrogate light chain 3	GO:0002377 immunoglobulin production;GO:0002440 production of molecular mediator of immune response;GO:0006955 immune response	Predicted intracellular proteins					0	0	0	0	0	0	0	0	1	0	0	0	0
PTGS2	5743	symbol	H. sapiens	5743	H. sapiens	PTGS2	prostaglandin-endoperoxide synthase 2	GO:0010335 response to non-ionic osmotic stress;GO:0071471 cellular response to non-ionic osmotic stress;GO:0032227 negative regulation of synaptic transmission, dopaminergic	Predicted intracellular proteins; Human disease related genes:Cancers:Cancers of male genital organs; Human disease related genes:Cancers:Cancers of the digestive system; ENZYME proteins:Oxidoreductases; Cancer-related genes:Candidate cancer biomarkers; Enzymes; FDA approved drug targets:Small molecule drugs; FDA approved drug targets:Biotech drugs	Endoplasmic reticulum;Vesicles (Approved)	Dihomo-gamma-linolenic acid; Icosapent; Aminosalicylic acid; Mesalazine; Acetaminophen; Indomethacin; Nabumetone; Ketorolac; Tenoxicam; Lenalidomide; Celecoxib; Tolmetin; Rofecoxib; Piroxicam; Fenoprofen; Valdecoxib; Diclofenac; Sulindac; Flurbiprofen; Etodolac; Mefenamic acid; Naproxen; Sulfasalazine; Phenylbutazone; Meloxicam; Carprofen; Diflunisal; Suprofen; Salicylic acid; Meclofenamic acid; …	(M103)PID S1P S1P1 PATHWAY; (M235)PID TCR CALCIUM PATHWAY; (M229)PID P38 ALPHA BETA DOWNSTREAM PATHWAY	(M5890)HALLMARK TNFA SIGNALING VIA NFKB; (M5913)HALLMARK INTERFERON GAMMA RESPONSE; (M5953)HALLMARK KRAS SIGNALING UP	1	1	1	1	1	1	0	1	0	0	0	1	0
ACSL1	2180	symbol	H. sapiens	2180	H. sapiens	ACSL1	acyl-CoA synthetase long chain family member 1	GO:0010747 positive regulation of long-chain fatty acid import across plasma membrane;GO:0140214 positive regulation of long-chain fatty acid import into cell;GO:0034201 response to oleic acid	Predicted intracellular proteins; ENZYME proteins:Ligase; Enzymes	Vesicles (Uncertain)	Adenosine phosphate; ATP		(M5949)HALLMARK PEROXISOME; (M5948)HALLMARK BILE ACID METABOLISM; (M5935)HALLMARK FATTY ACID METABOLISM	1	1	0	1	0	0	0	0	0	0	0	0	0
CCR7	1236	symbol	H. sapiens	1236	H. sapiens	CCR7	C-C motif chemokine receptor 7	GO:0038115 chemokine (C-C motif) ligand 19 signaling pathway;GO:2000522 positive regulation of immunological synapse formation;GO:2000526 positive regulation of glycoprotein biosynthetic process involved in immunological synapse formation	G-protein coupled receptors:Chemokines and chemotactic factors receptors; G-protein coupled receptors:GPCRs excl olfactory receptors; Cancer-related genes:Candidate cancer biomarkers; CD markers	Mitochondria (Enhanced)			(M5932)HALLMARK INFLAMMATORY RESPONSE	1	1	1	1	0	1	0	0	0	0	1	1	0
SDPR	8436	gene_synonym	H. sapiens	8436	H. sapiens	CAVIN2	caveolae associated protein 2	GO:0097320 plasma membrane tubulation;GO:0007009 plasma membrane organization;GO:0010256 endomembrane system organization	Predicted intracellular proteins	Plasma membrane (Enhanced); Additional: Cytosol			(M5905)HALLMARK ADIPOGENESIS	0	0	1	0	0	0	0	0	0	0	0	0	0
EGR1	1958	symbol	H. sapiens	1958	H. sapiens	EGR1	early growth response 1	GO:0072303 positive regulation of glomerular metanephric mesangial cell proliferation;GO:0071505 response to mycophenolic acid;GO:0071506 cellular response to mycophenolic acid	Transcription factors:Zinc-coordinating DNA-binding domains; Predicted intracellular proteins; Cancer-related genes:Candidate cancer biomarkers	Nucleoplasm (Enhanced)		(M11)PID PRL SIGNALING EVENTS PATHWAY; (M270)PID MAPK TRK PATHWAY; (M271)PID PI3K PLC TRK PATHWAY	(M5890)HALLMARK TNFA SIGNALING VIA NFKB	1	1	1	1	1	1	0	1	0	0	1	0	0
ANXA3	306	symbol	H. sapiens	306	H. sapiens	ANXA3	annexin A3	GO:0043312 neutrophil degranulation;GO:0002283 neutrophil activation involved in immune response;GO:0002446 neutrophil mediated immunity	Predicted intracellular proteins; FDA approved drug targets:Small molecule drugs	Plasma membrane (Supported)	Fluocinolone acetonide; Ethanolamine; Difluocortolone	(M5880)NABA ECM AFFILIATED; (M5885)NABA MATRISOME ASSOCIATED; (M5889)NABA MATRISOME		0	1	1	0	0	1	1	0	0	1	1	0	0
ORM1	5004	symbol	H. sapiens	5004	H. sapiens	ORM1	orosomucoid 1	GO:0006953 acute-phase response;GO:0032731 positive regulation of interleukin-1 beta production;GO:0032715 negative regulation of interleukin-6 production	Predicted secreted proteins; Cancer-related genes:Candidate cancer biomarkers; Candidate cardiovascular disease genes	Vesicles (Approved); Additional: Golgi apparatus	Amsacrine; Lidocaine; Progesterone; Chlorpromazine; Dipyridamole; Thalidomide		(M5905)HALLMARK ADIPOGENESIS	0	0	1	0	0	1	0	0	1	0	1	0	1
PPP1R15A	23645	symbol	H. sapiens	23645	H. sapiens	PPP1R15A	protein phosphatase 1 regulatory subunit 15A	GO:1902310 positive regulation of peptidyl-serine dephosphorylation;GO:1903916 regulation of endoplasmic reticulum stress-induced eIF2 alpha dephosphorylation;GO:1903917 positive regulation of endoplasmic reticulum stress-induced eIF2 alpha dephosphorylation	Predicted intracellular proteins; Cancer-related genes:Candidate cancer biomarkers	Vesicles (Uncertain)		(M181)PID BMP PATHWAY; (M286)PID TGFBR PATHWAY	(M5896)HALLMARK TGF BETA SIGNALING; (M5890)HALLMARK TNFA SIGNALING VIA NFKB; (M5891)HALLMARK HYPOXIA	0	1	1	0	0	0	0	0	0	0	0	1	0
G0S2	50486	symbol	H. sapiens	50486	H. sapiens	G0S2	G0/G1 switch 2	GO:2001238 positive regulation of extrinsic apoptotic signaling pathway;GO:0097191 extrinsic apoptotic signaling pathway;GO:0120162 positive regulation of cold-induced thermogenesis	Predicted intracellular proteins				(M5935)HALLMARK FATTY ACID METABOLISM; (M5890)HALLMARK TNFA SIGNALING VIA NFKB; (M5953)HALLMARK KRAS SIGNALING UP	0	0	1	0	0	0	0	0	0	0	0	1	0
HLA-DQB1	3119	symbol	H. sapiens	3119	H. sapiens	HLA-DQB1	major histocompatibility complex, class II, DQ beta 1	GO:0002399 MHC class II protein complex assembly;GO:0002503 peptide antigen assembly with MHC class II protein complex;GO:0002396 MHC protein complex assembly	Human disease related genes:Nervous system diseases:Other nervous and sensory system diseases; Predicted intracellular proteins; Human disease related genes:Immune system diseases:Allergies and autoimmune diseases; Human disease related genes:Endocrine and metabolic diseases:Diabetes; Human disease related genes:Cardiovascular diseases:Cardiac diseases; Human disease related genes:Digestive syste…	Rods & Rings (Supported); Additional: Golgi apparatus	Insulin pork			1	0	0	1	1	0	0	0	0	0	0	0	0
FAM46C	54855	gene_synonym	H. sapiens	54855	H. sapiens	TENT5C	terminal nucleotidyltransferase 5C	GO:0048255 mRNA stabilization;GO:0043489 RNA stabilization;GO:1902373 negative regulation of mRNA catabolic process	ENZYME proteins:Transferases; Cancer-related genes; Predicted intracellular proteins; Enzymes	Nucleoplasm (Supported)			(M5945)HALLMARK HEME METABOLISM; (M5956)HALLMARK KRAS SIGNALING DN	0	0	0	0	0	0	0	0	0	1	0	0	0
IL1B	3553	symbol	H. sapiens	3553	H. sapiens	IL1B	interleukin 1 beta	GO:1903597 negative regulation of gap junction assembly;GO:0035504 regulation of myosin light chain kinase activity;GO:0035505 positive regulation of myosin light chain kinase activity	Predicted intracellular proteins; Human disease related genes:Immune system diseases:Allergies and autoimmune diseases; Transporters:Transporter channels and pores; Predicted secreted proteins; Candidate cardiovascular disease genes; Cancer-related genes:Candidate cancer biomarkers; Human disease related genes:Skin diseases:Skin and soft tissue diseases; FDA approved drug targets:Small molecule d…		Donepezil; Minocycline; VP025; Gallium nitrate; Talmapimod; Etiprednol dicloacetate; VX-702; VX-765; Andrographolide; Canakinumab; Rilonacept; Foreskin keratinocyte (neonatal); Binimetinib; Gevokizumab; Dilmapimod	(M11736)SA MMP CYTOKINE CONNECTION; (M267)PID ANTHRAX PATHWAY; (M36)PID IL27 PATHWAY	(M5897)HALLMARK IL6 JAK STAT3 SIGNALING; (M5902)HALLMARK APOPTOSIS; (M5890)HALLMARK TNFA SIGNALING VIA NFKB	1	1	1	1	1	1	1	1	0	1	1	1	0
CA1	759	symbol	H. sapiens	759	H. sapiens	CA1	carbonic anhydrase 1	GO:0006730 one-carbon metabolic process;GO:0044281 small molecule metabolic process;GO:0044237 cellular metabolic process	Predicted intracellular proteins; ENZYME proteins:Lyases; FDA approved drug targets:Small molecule drugs; Enzymes		Methyclothiazide; Topiramate; Chlorthalidone; Ethoxzolamide; Amlodipine; Methocarbamol; Bendroflumethiazide; Benzthiazide; Cyclothiazide; Methazolamide; Hydroflumethiazide; Acetazolamide; Dorzolamide; Chlorothiazide; Zonisamide; Trichlormethiazide; Ethinamate; Diazoxide; Diclofenamide; Brinzolamide; Quinethazone; N-{2-[4-(AMINOSULFONYL)PHENYL]ETHYL}ACETAMIDE; 3-[4-(AMINOSULFONYL)PHENYL]PROPANOIC …	(M195)PID CMYB PATHWAY	(M5945)HALLMARK HEME METABOLISM	1	0	0	0	0	0	0	0	0	0	0	0	0
OLFM4	10562	symbol	H. sapiens	10562	H. sapiens	OLFM4	olfactomedin 4	GO:1900026 positive regulation of substrate adhesion-dependent cell spreading;GO:1900024 regulation of substrate adhesion-dependent cell spreading;GO:0010770 positive regulation of cell morphogenesis involved in differentiation	Predicted secreted proteins	Nucleoplasm;Plasma membrane (Supported); Additional: Cytokinetic bridge;Cytosol				0	0	0	1	0	0	0	0	0	0	0	0	1

## Sheet: Enrichment
GroupID	Category	Term	Description	LogP	Log(q-value)	InTerm_InList	Genes	Symbols
1_Summary	WikiPathways	WP2431	Spinal cord injury	-9.12569	-4.77761	6/120	383,1958,2353,3553,4318,5743,133,2162,759,3119,1843,1236,7057,4783,8349,2180	ARG1,EGR1,FOS,IL1B,MMP9,PTGS2,ADM,F13A1,CA1,HLA-DQB1,DUSP1,CCR7,THBS1,NFIL3,H2BC21,ACSL1
1_Member	WikiPathways	WP2431	Spinal cord injury	-9.12569	-4.77761	6/120	383,1958,2353,3553,4318,5743	ARG1,EGR1,FOS,IL1B,MMP9,PTGS2
1_Member	GO Biological Processes	GO:0007565	female pregnancy	-8.21405	-4.24856	6/170	133,383,2353,3553,4318,5743	ADM,ARG1,FOS,IL1B,MMP9,PTGS2
1_Member	GO Biological Processes	GO:0044703	multi-organism reproductive process	-7.92505	-4.17904	6/190	133,383,2353,3553,4318,5743	ADM,ARG1,FOS,IL1B,MMP9,PTGS2
1_Member	GO Biological Processes	GO:0044706	multi-multicellular organism process	-7.8051	-4.156	6/199	133,383,2353,3553,4318,5743	ADM,ARG1,FOS,IL1B,MMP9,PTGS2
1_Member	Reactome Gene Sets	R-HSA-6785807	Interleukin-4 and Interleukin-13 signaling	-7.48127	-3.97829	5/108	2162,2353,3553,4318,5743	F13A1,FOS,IL1B,MMP9,PTGS2
1_Member	Reactome Gene Sets	R-HSA-1280215	Cytokine Signaling in Immune system	-6.99239	-3.64544	8/715	759,1958,2162,2353,3119,3553,4318,5743	CA1,EGR1,F13A1,FOS,HLA-DQB1,IL1B,MMP9,PTGS2
1_Member	KEGG Pathway	hsa05140	Leishmaniasis	-6.25208	-3.18276	4/77	2353,3119,3553,5743	FOS,HLA-DQB1,IL1B,PTGS2
1_Member	WikiPathways	WP5115	Network map of SARS-CoV-2 signaling pathway	-5.93393	-2.90808	5/221	1843,1958,2353,3553,5743	DUSP1,EGR1,FOS,IL1B,PTGS2
1_Member	KEGG Pathway	hsa04657	IL-17 signaling pathway	-5.90354	-2.89789	4/94	2353,3553,4318,5743	FOS,IL1B,MMP9,PTGS2
1_Member	Reactome Gene Sets	R-HSA-449147	Signaling by Interleukins	-5.65671	-2.69184	6/462	759,2162,2353,3553,4318,5743	CA1,F13A1,FOS,IL1B,MMP9,PTGS2
1_Member	KEGG Pathway	hsa04668	TNF signaling pathway	-5.59918	-2.66608	4/112	2353,3553,4318,5743	FOS,IL1B,MMP9,PTGS2
1_Member	WikiPathways	WP3617	Photodynamic therapy-induced NF-kB survival signaling	-5.4388	-2.59546	3/35	3553,4318,5743	IL1B,MMP9,PTGS2
1_Member	WikiPathways	WP4754	IL-18 signaling pathway	-5.43838	-2.59546	5/279	383,2353,3553,4318,5743	ARG1,FOS,IL1B,MMP9,PTGS2
1_Member	GO Biological Processes	GO:0010035	response to inorganic substance	-5.35659	-2.52704	6/521	383,1236,2353,4318,5743,7057	ARG1,CCR7,FOS,MMP9,PTGS2,THBS1
1_Member	GO Biological Processes	GO:0007566	embryo implantation	-5.22844	-2.48021	3/41	3553,4318,5743	IL1B,MMP9,PTGS2
1_Member	GO Biological Processes	GO:0150077	regulation of neuroinflammatory response	-5.22844	-2.48021	3/41	3553,4318,5743	IL1B,MMP9,PTGS2
1_Member	KEGG Pathway	hsa05418	Fluid shear stress and atherosclerosis	-5.22622	-2.48021	4/139	1843,2353,3553,4318	DUSP1,FOS,IL1B,MMP9
1_Member	GO Biological Processes	GO:0010038	response to metal ion	-4.95484	-2.30574	5/351	383,2353,4318,5743,7057	ARG1,FOS,MMP9,PTGS2,THBS1
1_Member	GO Biological Processes	GO:0046686	response to cadmium ion	-4.74866	-2.18302	3/59	383,2353,4318	ARG1,FOS,MMP9
1_Member	GO Biological Processes	GO:0009612	response to mechanical stimulus	-4.57852	-2.04999	4/203	2353,3553,5743,7057	FOS,IL1B,PTGS2,THBS1
1_Member	WikiPathways	WP5130	Th17 cell differentiation pathway	-4.50658	-1.98459	3/71	2353,3553,4783	FOS,IL1B,NFIL3
1_Member	KEGG Pathway	hsa05323	Rheumatoid arthritis	-4.15593	-1.71095	3/93	2353,3119,3553	FOS,HLA-DQB1,IL1B
1_Member	GO Biological Processes	GO:0062197	cellular response to chemical stress	-4.11557	-1.68587	4/267	383,2353,4318,5743	ARG1,FOS,MMP9,PTGS2
1_Member	KEGG Pathway	hsa04659	Th17 cell differentiation	-3.96285	-1.56902	3/108	2353,3119,3553	FOS,HLA-DQB1,IL1B
1_Member	GO Biological Processes	GO:0034614	cellular response to reactive oxygen species	-3.84891	-1.49528	3/118	383,2353,4318	ARG1,FOS,MMP9
1_Member	GO Biological Processes	GO:0046683	response to organophosphorus	-3.76472	-1.43784	3/126	2353,3553,5743	FOS,IL1B,PTGS2
1_Member	GO Biological Processes	GO:0031347	regulation of defense response	-3.64997	-1.37002	5/662	383,1236,3553,4318,5743	ARG1,CCR7,IL1B,MMP9,PTGS2
1_Member	GO Biological Processes	GO:0014074	response to purine-containing compound	-3.62987	-1.35775	3/140	2353,3553,5743	FOS,IL1B,PTGS2
1_Member	GO Biological Processes	GO:0006979	response to oxidative stress	-3.59463	-1.34273	4/365	383,2353,4318,5743	ARG1,FOS,MMP9,PTGS2
1_Member	WikiPathways	WP289	Myometrial relaxation and contraction pathways	-3.47567	-1.2653	3/158	133,2353,3553	ADM,FOS,IL1B
1_Member	GO Biological Processes	GO:0000302	response to reactive oxygen species	-3.37524	-1.17639	3/171	383,2353,4318	ARG1,FOS,MMP9
1_Member	GO Biological Processes	GO:0071248	cellular response to metal ion	-3.2419	-1.06702	3/190	2353,4318,5743	FOS,MMP9,PTGS2
1_Member	KEGG Pathway	hsa05417	Lipid and atherosclerosis	-3.08623	-0.947676	3/215	2353,3553,4318	FOS,IL1B,MMP9
1_Member	GO Biological Processes	GO:0034599	cellular response to oxidative stress	-3.06309	-0.935131	3/219	383,2353,4318	ARG1,FOS,MMP9
1_Member	GO Biological Processes	GO:0071241	cellular response to inorganic substance	-3.05738	-0.932024	3/220	2353,4318,5743	FOS,MMP9,PTGS2
1_Member	Reactome Gene Sets	R-HSA-8939211	ESR-mediated signaling	-3.04039	-0.920209	3/223	2353,4318,8349	FOS,MMP9,H2BC21
1_Member	GO Biological Processes	GO:0009636	response to toxic substance	-3.00713	-0.898375	3/229	383,2353,5743	ARG1,FOS,PTGS2
1_Member	KEGG Pathway	hsa05171	Coronavirus disease - COVID-19	-2.99084	-0.893192	3/232	2162,2353,3553	F13A1,FOS,IL1B
1_Member	WikiPathways	WP382	MAPK signaling pathway	-2.90253	-0.812137	3/249	1843,2353,3553	DUSP1,FOS,IL1B
1_Member	KEGG Pathway	hsa04010	MAPK signaling pathway	-2.69641	-0.633896	3/294	1843,2353,3553	DUSP1,FOS,IL1B
1_Member	Reactome Gene Sets	R-HSA-9006931	Signaling by Nuclear Receptors	-2.6756	-0.617563	3/299	2353,4318,8349	FOS,MMP9,H2BC21
1_Member	GO Biological Processes	GO:0009416	response to light stimulus	-2.63906	-0.58984	3/308	2353,4318,5743	FOS,MMP9,PTGS2
1_Member	GO Biological Processes	GO:0071496	cellular response to external stimulus	-2.63906	-0.58984	3/308	2353,3553,5743	FOS,IL1B,PTGS2
1_Member	GO Biological Processes	GO:0043269	regulation of ion transport	-2.55386	-0.513281	4/696	383,3553,4318,5743	ARG1,IL1B,MMP9,PTGS2
1_Member	GO Biological Processes	GO:0032870	cellular response to hormone stimulus	-2.09946	-0.0977395	3/481	383,2180,2353	ARG1,ACSL1,FOS
2_Summary	GO Biological Processes	GO:0009725	response to hormone	-8.11951	-4.24856	9/753	133,306,383,1236,1958,2180,2353,5743,7057,3553,8349,3399,23645	ADM,ANXA3,ARG1,CCR7,EGR1,ACSL1,FOS,PTGS2,THBS1,IL1B,H2BC21,ID3,PPP1R15A
2_Member	GO Biological Processes	GO:0009725	response to hormone	-8.11951	-4.24856	9/753	133,306,383,1236,1958,2180,2353,5743,7057	ADM,ANXA3,ARG1,CCR7,EGR1,ACSL1,FOS,PTGS2,THBS1
2_Member	GO Biological Processes	GO:0048545	response to steroid hormone	-6.96255	-3.64544	6/276	133,306,383,2353,5743,7057	ADM,ANXA3,ARG1,FOS,PTGS2,THBS1
2_Member	GO Biological Processes	GO:0051384	response to glucocorticoid	-6.93193	-3.64544	5/139	133,306,383,2353,5743	ADM,ANXA3,ARG1,FOS,PTGS2
2_Member	GO Biological Processes	GO:0009617	response to bacterium	-6.91433	-3.64544	8/732	133,306,383,1236,2353,3553,5743,8349	ADM,ANXA3,ARG1,CCR7,FOS,IL1B,PTGS2,H2BC21
2_Member	GO Biological Processes	GO:0031960	response to corticosteroid	-6.61407	-3.42872	5/161	133,306,383,2353,5743	ADM,ANXA3,ARG1,FOS,PTGS2
2_Member	GO Biological Processes	GO:0032496	response to lipopolysaccharide	-6.60069	-3.42872	6/318	133,383,1236,2353,3553,5743	ADM,ARG1,CCR7,FOS,IL1B,PTGS2
2_Member	GO Biological Processes	GO:0002237	response to molecule of bacterial origin	-6.43798	-3.30175	6/339	133,383,1236,2353,3553,5743	ADM,ARG1,CCR7,FOS,IL1B,PTGS2
2_Member	GO Biological Processes	GO:0007568	aging	-4.93193	-2.29143	4/165	133,383,2353,5743	ADM,ARG1,FOS,PTGS2
2_Member	GO Biological Processes	GO:0070542	response to fatty acid	-4.66274	-2.11401	3/63	2180,3399,5743	ACSL1,ID3,PTGS2
2_Member	GO Biological Processes	GO:0009991	response to extracellular stimulus	-4.30874	-1.8299	5/479	133,383,2180,2353,5743	ADM,ARG1,ACSL1,FOS,PTGS2
2_Member	GO Biological Processes	GO:0007584	response to nutrient	-3.59389	-1.34273	3/144	383,2180,5743	ARG1,ACSL1,PTGS2
2_Member	GO Biological Processes	GO:0031667	response to nutrient levels	-3.26569	-1.08788	4/446	133,383,2180,5743	ADM,ARG1,ACSL1,PTGS2
2_Member	GO Biological Processes	GO:0090066	regulation of anatomical structure size	-3.09645	-0.955203	4/495	133,1236,5743,23645	ADM,CCR7,PTGS2,PPP1R15A
3_Summary	GO Biological Processes	GO:0010942	positive regulation of cell death	-7.5502	-3.98028	8/605	133,1958,2353,3399,4318,5743,7057,50486,1236,3553,5004,306,1843,23645,383,8436	ADM,EGR1,FOS,ID3,MMP9,PTGS2,THBS1,G0S2,CCR7,IL1B,ORM1,ANXA3,DUSP1,PPP1R15A,ARG1,CAVIN2
3_Member	GO Biological Processes	GO:0010942	positive regulation of cell death	-7.5502	-3.98028	8/605	133,1958,2353,3399,4318,5743,7057,50486	ADM,EGR1,FOS,ID3,MMP9,PTGS2,THBS1,G0S2
3_Member	GO Biological Processes	GO:0006954	inflammatory response	-6.65354	-3.42872	7/523	133,1236,2353,3553,5004,5743,7057	ADM,CCR7,FOS,IL1B,ORM1,PTGS2,THBS1
3_Member	GO Biological Processes	GO:0001819	positive regulation of cytokine production	-5.55585	-2.63914	6/481	1236,1958,3553,5004,5743,7057	CCR7,EGR1,IL1B,ORM1,PTGS2,THBS1
3_Member	GO Biological Processes	GO:0043086	negative regulation of catalytic activity	-5.47297	-2.60202	7/786	306,1843,3553,4318,5743,7057,23645	ANXA3,DUSP1,IL1B,MMP9,PTGS2,THBS1,PPP1R15A
3_Member	GO Biological Processes	GO:0043065	positive regulation of apoptotic process	-5.31869	-2.51122	6/529	133,3399,4318,5743,7057,50486	ADM,ID3,MMP9,PTGS2,THBS1,G0S2
3_Member	GO Biological Processes	GO:0010565	regulation of cellular ketone metabolic process	-5.31523	-2.51122	4/132	133,1958,3553,5743	ADM,EGR1,IL1B,PTGS2
3_Member	GO Biological Processes	GO:0043068	positive regulation of programmed cell death	-5.25379	-2.48021	6/543	133,3399,4318,5743,7057,50486	ADM,ID3,MMP9,PTGS2,THBS1,G0S2
3_Member	GO Biological Processes	GO:0030335	positive regulation of cell migration	-5.17732	-2.44203	6/560	306,1236,3553,4318,5743,7057	ANXA3,CCR7,IL1B,MMP9,PTGS2,THBS1
3_Member	GO Biological Processes	GO:2000147	positive regulation of cell motility	-5.07347	-2.35887	6/584	306,1236,3553,4318,5743,7057	ANXA3,CCR7,IL1B,MMP9,PTGS2,THBS1
3_Member	GO Biological Processes	GO:0045834	positive regulation of lipid metabolic process	-5.02802	-2.35296	4/156	133,1236,3553,5743	ADM,CCR7,IL1B,PTGS2
3_Member	GO Biological Processes	GO:0051272	positive regulation of cellular component movement	-5.01909	-2.35296	6/597	306,1236,3553,4318,5743,7057	ANXA3,CCR7,IL1B,MMP9,PTGS2,THBS1
3_Member	GO Biological Processes	GO:0019216	regulation of lipid metabolic process	-5.01544	-2.35296	5/341	133,1236,1958,3553,5743	ADM,CCR7,EGR1,IL1B,PTGS2
3_Member	GO Biological Processes	GO:0040017	positive regulation of locomotion	-5.01084	-2.35296	6/599	306,1236,3553,4318,5743,7057	ANXA3,CCR7,IL1B,MMP9,PTGS2,THBS1
3_Member	GO Biological Processes	GO:0009266	response to temperature stimulus	-4.89096	-2.25889	4/169	133,2353,5743,7057	ADM,FOS,PTGS2,THBS1
3_Member	GO Biological Processes	GO:2001233	regulation of apoptotic signaling pathway	-4.84453	-2.22545	5/370	3553,4318,5743,7057,50486	IL1B,MMP9,PTGS2,THBS1,G0S2
3_Member	GO Biological Processes	GO:0010634	positive regulation of epithelial cell migration	-4.84112	-2.22545	4/174	306,4318,5743,7057	ANXA3,MMP9,PTGS2,THBS1
3_Member	GO Biological Processes	GO:0046890	regulation of lipid biosynthetic process	-4.81193	-2.20422	4/177	133,1958,3553,5743	ADM,EGR1,IL1B,PTGS2
3_Member	GO Biological Processes	GO:0009743	response to carbohydrate	-4.75505	-2.18302	4/183	1958,3553,5743,7057	EGR1,IL1B,PTGS2,THBS1
3_Member	GO Biological Processes	GO:1901652	response to peptide	-4.4794	-1.96383	5/441	133,383,1958,4318,5743	ADM,ARG1,EGR1,MMP9,PTGS2
3_Member	GO Biological Processes	GO:0043154	negative regulation of cysteine-type endopeptidase activity involved in apoptotic process	-4.40091	-1.89794	3/77	4318,5743,7057	MMP9,PTGS2,THBS1
3_Member	GO Biological Processes	GO:2001234	negative regulation of apoptotic signaling pathway	-4.36691	-1.87617	4/230	3553,4318,5743,7057	IL1B,MMP9,PTGS2,THBS1
3_Member	GO Biological Processes	GO:2000117	negative regulation of cysteine-type endopeptidase activity	-4.27248	-1.79947	3/85	4318,5743,7057	MMP9,PTGS2,THBS1
3_Member	GO Biological Processes	GO:0046889	positive regulation of lipid biosynthetic process	-4.2275	-1.77153	3/88	133,3553,5743	ADM,IL1B,PTGS2
3_Member	GO Biological Processes	GO:0048661	positive regulation of smooth muscle cell proliferation	-4.11486	-1.68587	3/96	4318,5743,7057	MMP9,PTGS2,THBS1
3_Member	GO Biological Processes	GO:0001666	response to hypoxia	-4.05387	-1.63522	4/277	133,1958,5743,7057	ADM,EGR1,PTGS2,THBS1
3_Member	GO Biological Processes	GO:1902532	negative regulation of intracellular signal transduction	-4.02912	-1.61555	5/549	1843,3553,4318,5743,7057	DUSP1,IL1B,MMP9,PTGS2,THBS1
3_Member	GO Biological Processes	GO:0010632	regulation of epithelial cell migration	-3.97707	-1.57838	4/290	306,4318,5743,7057	ANXA3,MMP9,PTGS2,THBS1
3_Member	GO Biological Processes	GO:0036293	response to decreased oxygen levels	-3.97707	-1.57838	4/290	133,1958,5743,7057	ADM,EGR1,PTGS2,THBS1
3_Member	GO Biological Processes	GO:0071214	cellular response to abiotic stimulus	-3.83903	-1.49528	4/315	1958,3553,4318,5743	EGR1,IL1B,MMP9,PTGS2
3_Member	GO Biological Processes	GO:0104004	cellular response to environmental stimulus	-3.83903	-1.49528	4/315	1958,3553,4318,5743	EGR1,IL1B,MMP9,PTGS2
3_Member	GO Biological Processes	GO:0070482	response to oxygen levels	-3.83375	-1.49428	4/316	133,1958,5743,7057	ADM,EGR1,PTGS2,THBS1
3_Member	WikiPathways	WP2882	Nuclear receptors meta-pathway	-3.80244	-1.46721	4/322	1958,3553,5743,8436	EGR1,IL1B,PTGS2,CAVIN2
3_Member	GO Biological Processes	GO:0010595	positive regulation of endothelial cell migration	-3.71486	-1.40021	3/131	306,5743,7057	ANXA3,PTGS2,THBS1
3_Member	GO Biological Processes	GO:0062012	regulation of small molecule metabolic process	-3.68788	-1.39088	4/345	133,1958,3553,5743	ADM,EGR1,IL1B,PTGS2
3_Member	GO Biological Processes	GO:0043434	response to peptide hormone	-3.64523	-1.36904	4/354	133,383,1958,5743	ADM,ARG1,EGR1,PTGS2
3_Member	GO Biological Processes	GO:0051346	negative regulation of hydrolase activity	-3.56771	-1.32345	4/371	4318,5743,7057,23645	MMP9,PTGS2,THBS1,PPP1R15A
3_Member	GO Biological Processes	GO:0009746	response to hexose	-3.55036	-1.31287	3/149	1958,5743,7057	EGR1,PTGS2,THBS1
3_Member	GO Biological Processes	GO:0062013	positive regulation of small molecule metabolic process	-3.55036	-1.31287	3/149	133,3553,5743	ADM,IL1B,PTGS2
3_Member	GO Biological Processes	GO:0034763	negative regulation of transmembrane transport	-3.5166	-1.29238	3/153	3553,4318,7057	IL1B,MMP9,THBS1
3_Member	GO Biological Processes	GO:0034284	response to monosaccharide	-3.48375	-1.26921	3/157	1958,5743,7057	EGR1,PTGS2,THBS1
3_Member	GO Biological Processes	GO:0048660	regulation of smooth muscle cell proliferation	-3.37524	-1.17639	3/171	4318,5743,7057	MMP9,PTGS2,THBS1
3_Member	GO Biological Processes	GO:0071478	cellular response to radiation	-3.3173	-1.12152	3/179	1958,4318,5743	EGR1,MMP9,PTGS2
3_Member	GO Biological Processes	GO:0051051	negative regulation of transport	-3.16667	-1.00893	4/474	3553,4318,5743,7057	IL1B,MMP9,PTGS2,THBS1
3_Member	GO Biological Processes	GO:0043281	regulation of cysteine-type endopeptidase activity involved in apoptotic process	-3.15226	-1.00009	3/204	4318,5743,7057	MMP9,PTGS2,THBS1
3_Member	GO Biological Processes	GO:0001568	blood vessel development	-3.06413	-0.935131	4/505	133,1958,5743,7057	ADM,EGR1,PTGS2,THBS1
3_Member	GO Biological Processes	GO:2000116	regulation of cysteine-type endopeptidase activity	-3.00713	-0.898375	3/229	4318,5743,7057	MMP9,PTGS2,THBS1
3_Member	GO Biological Processes	GO:0010594	regulation of endothelial cell migration	-3.00168	-0.898375	3/230	306,5743,7057	ANXA3,PTGS2,THBS1
3_Member	GO Biological Processes	GO:0001944	vasculature development	-2.99847	-0.898375	4/526	133,1958,5743,7057	ADM,EGR1,PTGS2,THBS1
3_Member	GO Biological Processes	GO:0010951	negative regulation of endopeptidase activity	-2.89256	-0.80456	3/251	4318,5743,7057	MMP9,PTGS2,THBS1
3_Member	GO Biological Processes	GO:0010466	negative regulation of peptidase activity	-2.83918	-0.758279	3/262	4318,5743,7057	MMP9,PTGS2,THBS1
3_Member	KEGG Pathway	hsa05206	MicroRNAs in cancer	-2.63109	-0.584051	3/310	4318,5743,7057	MMP9,PTGS2,THBS1
3_Member	GO Biological Processes	GO:0045861	negative regulation of proteolysis	-2.47542	-0.443323	3/352	4318,5743,7057	MMP9,PTGS2,THBS1
3_Member	GO Biological Processes	GO:0030162	regulation of proteolysis	-2.44784	-0.417834	4/745	3553,4318,5743,7057	IL1B,MMP9,PTGS2,THBS1
3_Member	GO Biological Processes	GO:0048871	multicellular organismal homeostasis	-2.43794	-0.410012	3/363	1958,3553,5743	EGR1,IL1B,PTGS2
3_Member	GO Biological Processes	GO:0048514	blood vessel morphogenesis	-2.25863	-0.240976	3/421	133,5743,7057	ADM,PTGS2,THBS1
3_Member	GO Biological Processes	GO:0052548	regulation of endopeptidase activity	-2.24445	-0.228816	3/426	4318,5743,7057	MMP9,PTGS2,THBS1
3_Member	GO Biological Processes	GO:0052547	regulation of peptidase activity	-2.16298	-0.159303	3/456	4318,5743,7057	MMP9,PTGS2,THBS1
3_Member	GO Biological Processes	GO:0010817	regulation of hormone levels	-2.0583	-0.0604798	3/498	133,1958,3553	ADM,EGR1,IL1B
4_Summary	GO Biological Processes	GO:0071345	cellular response to cytokine stimulus	-7.01572	-3.64544	8/710	383,1236,1843,1958,2180,3553,4783,7057,2353,5743,4318,3119,10562	ARG1,CCR7,DUSP1,EGR1,ACSL1,IL1B,NFIL3,THBS1,FOS,PTGS2,MMP9,HLA-DQB1,OLFM4
4_Member	GO Biological Processes	GO:0071345	cellular response to cytokine stimulus	-7.01572	-3.64544	8/710	383,1236,1843,1958,2180,3553,4783,7057	ARG1,CCR7,DUSP1,EGR1,ACSL1,IL1B,NFIL3,THBS1
4_Member	GO Biological Processes	GO:0032890	regulation of organic acid transport	-6.39444	-3.30164	4/71	383,2180,3553,7057	ARG1,ACSL1,IL1B,THBS1
4_Member	GO Biological Processes	GO:0009410	response to xenobiotic stimulus	-6.0127	-2.96566	6/401	383,2180,2353,3553,5743,7057	ARG1,ACSL1,FOS,IL1B,PTGS2,THBS1
4_Member	GO Biological Processes	GO:0002675	positive regulation of acute inflammatory response	-5.7866	-2.80025	3/27	1236,3553,5743	CCR7,IL1B,PTGS2
4_Member	GO Biological Processes	GO:0001934	positive regulation of protein phosphorylation	-5.64198	-2.69184	7/741	1236,1958,2180,3553,4318,5743,7057	CCR7,EGR1,ACSL1,IL1B,MMP9,PTGS2,THBS1
4_Member	GO Biological Processes	GO:2000191	regulation of fatty acid transport	-5.51734	-2.61642	3/33	2180,3553,7057	ACSL1,IL1B,THBS1
4_Member	GO Biological Processes	GO:0030155	regulation of cell adhesion	-5.47297	-2.60202	7/786	383,1236,1843,3119,3553,7057,10562	ARG1,CCR7,DUSP1,HLA-DQB1,IL1B,THBS1,OLFM4
4_Member	GO Biological Processes	GO:0002673	regulation of acute inflammatory response	-5.04777	-2.35296	3/47	1236,3553,5743	CCR7,IL1B,PTGS2
4_Member	GO Biological Processes	GO:0045859	regulation of protein kinase activity	-4.77233	-2.18302	6/660	1236,1843,1958,2180,3553,7057	CCR7,DUSP1,EGR1,ACSL1,IL1B,THBS1
4_Member	GO Biological Processes	GO:0045860	positive regulation of protein kinase activity	-4.63565	-2.10049	5/409	1236,1958,2180,3553,7057	CCR7,EGR1,ACSL1,IL1B,THBS1
4_Member	GO Biological Processes	GO:0032103	positive regulation of response to external stimulus	-4.41477	-1.90555	5/455	383,1236,3553,5743,7057	ARG1,CCR7,IL1B,PTGS2,THBS1
4_Member	GO Biological Processes	GO:0043549	regulation of kinase activity	-4.37166	-1.87617	6/778	1236,1843,1958,2180,3553,7057	CCR7,DUSP1,EGR1,ACSL1,IL1B,THBS1
4_Member	GO Biological Processes	GO:0033674	positive regulation of kinase activity	-4.26622	-1.79896	5/489	1236,1958,2180,3553,7057	CCR7,EGR1,ACSL1,IL1B,THBS1
4_Member	GO Biological Processes	GO:0051347	positive regulation of transferase activity	-3.93487	-1.55059	5/575	1236,1958,2180,3553,7057	CCR7,EGR1,ACSL1,IL1B,THBS1
4_Member	GO Biological Processes	GO:0031349	positive regulation of defense response	-3.89829	-1.52335	4/304	383,1236,3553,5743	ARG1,CCR7,IL1B,PTGS2
4_Member	GO Biological Processes	GO:0071675	regulation of mononuclear cell migration	-3.85985	-1.49855	3/117	1236,1843,7057	CCR7,DUSP1,THBS1
4_Member	GO Biological Processes	GO:0034762	regulation of transmembrane transport	-3.84173	-1.49528	5/602	383,2180,3553,4318,7057	ARG1,ACSL1,IL1B,MMP9,THBS1
4_Member	GO Biological Processes	GO:0002688	regulation of leukocyte chemotaxis	-3.78524	-1.4542	3/124	1236,1843,7057	CCR7,DUSP1,THBS1
4_Member	GO Biological Processes	GO:0002694	regulation of leukocyte activation	-3.67443	-1.38705	5/654	383,1236,3119,3553,7057	ARG1,CCR7,HLA-DQB1,IL1B,THBS1
4_Member	GO Biological Processes	GO:0019221	cytokine-mediated signaling pathway	-3.61743	-1.35214	4/360	1236,1958,2180,3553	CCR7,EGR1,ACSL1,IL1B
4_Member	GO Biological Processes	GO:0050863	regulation of T cell activation	-3.59917	-1.34273	4/364	383,1236,3119,3553	ARG1,CCR7,HLA-DQB1,IL1B
4_Member	GO Biological Processes	GO:1903037	regulation of leukocyte cell-cell adhesion	-3.59917	-1.34273	4/364	383,1236,3119,3553	ARG1,CCR7,HLA-DQB1,IL1B
4_Member	GO Biological Processes	GO:0050729	positive regulation of inflammatory response	-3.52495	-1.29238	3/152	1236,3553,5743	CCR7,IL1B,PTGS2
4_Member	GO Biological Processes	GO:0032368	regulation of lipid transport	-3.5166	-1.29238	3/153	2180,3553,7057	ACSL1,IL1B,THBS1
4_Member	GO Biological Processes	GO:0050865	regulation of cell activation	-3.51252	-1.29155	5/709	383,1236,3119,3553,7057	ARG1,CCR7,HLA-DQB1,IL1B,THBS1
4_Member	GO Biological Processes	GO:0071900	regulation of protein serine/threonine kinase activity	-3.49388	-1.27614	4/388	1843,2180,3553,7057	DUSP1,ACSL1,IL1B,THBS1
4_Member	GO Biological Processes	GO:0050727	regulation of inflammatory response	-3.44381	-1.23875	4/400	1236,3553,4318,5743	CCR7,IL1B,MMP9,PTGS2
4_Member	GO Biological Processes	GO:0043405	regulation of MAP kinase activity	-3.28934	-1.10562	3/183	1843,3553,7057	DUSP1,IL1B,THBS1
4_Member	GO Biological Processes	GO:1905952	regulation of lipid localization	-3.28934	-1.10562	3/183	2180,3553,7057	ACSL1,IL1B,THBS1
4_Member	GO Biological Processes	GO:0002696	positive regulation of leukocyte activation	-3.28408	-1.10332	4/441	1236,3119,3553,7057	CCR7,HLA-DQB1,IL1B,THBS1
4_Member	GO Biological Processes	GO:0050867	positive regulation of cell activation	-3.22246	-1.05048	4/458	1236,3119,3553,7057	CCR7,HLA-DQB1,IL1B,THBS1
4_Member	GO Biological Processes	GO:0032872	regulation of stress-activated MAPK cascade	-3.18987	-1.02112	3/198	1236,1843,3553	CCR7,DUSP1,IL1B
4_Member	GO Biological Processes	GO:0045785	positive regulation of cell adhesion	-3.17697	-1.01359	4/471	1236,3119,3553,10562	CCR7,HLA-DQB1,IL1B,OLFM4
4_Member	GO Biological Processes	GO:0070302	regulation of stress-activated protein kinase signaling cascade	-3.17092	-1.01037	3/201	1236,1843,3553	CCR7,DUSP1,IL1B
4_Member	GO Biological Processes	GO:0022407	regulation of cell-cell adhesion	-3.15643	-1.00149	4/477	383,1236,3119,3553	ARG1,CCR7,HLA-DQB1,IL1B
4_Member	GO Biological Processes	GO:0010810	regulation of cell-substrate adhesion	-3.06884	-0.935131	3/218	1236,7057,10562	CCR7,THBS1,OLFM4
4_Member	GO Biological Processes	GO:0002685	regulation of leukocyte migration	-3.06309	-0.935131	3/219	1236,1843,7057	CCR7,DUSP1,THBS1
4_Member	GO Biological Processes	GO:0071902	positive regulation of protein serine/threonine kinase activity	-3.03479	-0.917163	3/224	2180,3553,7057	ACSL1,IL1B,THBS1
4_Member	GO Biological Processes	GO:0050920	regulation of chemotaxis	-3.02365	-0.908572	3/226	1236,1843,7057	CCR7,DUSP1,THBS1
4_Member	GO Biological Processes	GO:0050900	leukocyte migration	-3.00168	-0.898375	3/230	1236,3553,4318	CCR7,IL1B,MMP9
4_Member	GO Biological Processes	GO:0050870	positive regulation of T cell activation	-2.93295	-0.837736	3/243	1236,3119,3553	CCR7,HLA-DQB1,IL1B
4_Member	GO Biological Processes	GO:0051249	regulation of lymphocyte activation	-2.90658	-0.813777	4/557	383,1236,3119,3553	ARG1,CCR7,HLA-DQB1,IL1B
4_Member	GO Biological Processes	GO:1903039	positive regulation of leukocyte cell-cell adhesion	-2.82503	-0.748801	3/265	1236,3119,3553	CCR7,HLA-DQB1,IL1B
4_Member	GO Biological Processes	GO:0022409	positive regulation of cell-cell adhesion	-2.62318	-0.578306	3/312	1236,3119,3553	CCR7,HLA-DQB1,IL1B
4_Member	GO Biological Processes	GO:0043408	regulation of MAPK cascade	-2.57196	-0.529236	4/688	1236,1843,3553,7057	CCR7,DUSP1,IL1B,THBS1
4_Member	GO Biological Processes	GO:0051251	positive regulation of lymphocyte activation	-2.34778	-0.326048	3/391	1236,3119,3553	CCR7,HLA-DQB1,IL1B
4_Member	GO Biological Processes	GO:0043410	positive regulation of MAPK cascade	-2.07265	-0.0728824	3/492	1236,3553,7057	CCR7,IL1B,THBS1
4_Member	GO Biological Processes	GO:0010638	positive regulation of organelle organization	-2.04649	-0.0525306	3/503	1236,3553,4318	CCR7,IL1B,MMP9
5_Summary	Canonical Pathways	M167	PID AP1 PATHWAY	-6.41937	-3.30175	4/70	1843,1958,2353,4318,3399,5743,3553,7057,133,3119	DUSP1,EGR1,FOS,MMP9,ID3,PTGS2,IL1B,THBS1,ADM,HLA-DQB1
5_Member	Canonical Pathways	M167	PID AP1 PATHWAY	-6.41937	-3.30175	4/70	1843,1958,2353,4318	DUSP1,EGR1,FOS,MMP9
5_Member	Reactome Gene Sets	R-HSA-9031628	NGF-stimulated transcription	-5.2948	-2.50303	3/39	1958,2353,3399	EGR1,FOS,ID3
5_Member	Canonical Pathways	M60	PID NFAT TFPATHWAY	-5.10521	-2.38038	3/45	1958,2353,5743	EGR1,FOS,PTGS2
5_Member	WikiPathways	WP5094	Orexin receptor pathway	-5.03904	-2.35296	4/155	1958,2353,3399,3553	EGR1,FOS,ID3,IL1B
5_Member	Reactome Gene Sets	R-HSA-198725	Nuclear Events (kinase and transcription factor activation)	-4.70497	-2.1493	3/61	1958,2353,3399	EGR1,FOS,ID3
5_Member	Reactome Gene Sets	R-HSA-9006934	Signaling by Receptor Tyrosine Kinases	-4.13613	-1.69654	5/521	1958,2353,3399,4318,7057	EGR1,FOS,ID3,MMP9,THBS1
5_Member	Canonical Pathways	M164	PID ERBB1 DOWNSTREAM PATHWAY	-3.99916	-1.59061	3/105	1843,1958,2353	DUSP1,EGR1,FOS
5_Member	WikiPathways	WP4659	Gastrin signaling pathway	-3.89325	-1.5229	3/114	1958,2353,5743	EGR1,FOS,PTGS2
5_Member	Reactome Gene Sets	R-HSA-187037	Signaling by NTRK1 (TRKA)	-3.88201	-1.51621	3/115	1958,2353,3399	EGR1,FOS,ID3
5_Member	Reactome Gene Sets	R-HSA-166520	Signaling by NTRKs	-3.68587	-1.39088	3/134	1958,2353,3399	EGR1,FOS,ID3
5_Member	GO Biological Processes	GO:0009314	response to radiation	-3.30643	-1.11673	4/435	1958,2353,4318,5743	EGR1,FOS,MMP9,PTGS2
5_Member	GO Biological Processes	GO:0061061	muscle structure development	-3.13282	-0.988869	4/484	133,1958,2353,3399	ADM,EGR1,FOS,ID3
5_Member	KEGG Pathway	hsa05166	Human T-cell leukemia virus 1 infection	-3.04603	-0.923267	3/222	1958,2353,3119	EGR1,FOS,HLA-DQB1
5_Member	GO Biological Processes	GO:0007610	behavior	-2.86409	-0.77989	4/572	1958,2353,5743,7057	EGR1,FOS,PTGS2,THBS1
5_Member	GO Biological Processes	GO:0007517	muscle organ development	-2.70062	-0.635847	3/293	1958,2353,3399	EGR1,FOS,ID3
6_Summary	Canonical Pathways	M166	PID ATF2 PATHWAY	-4.74866	-2.18302	3/59	383,1843,2353,1236,7057,133,3553,5743,306,1958,5004	ARG1,DUSP1,FOS,CCR7,THBS1,ADM,IL1B,PTGS2,ANXA3,EGR1,ORM1
6_Member	Canonical Pathways	M166	PID ATF2 PATHWAY	-4.74866	-2.18302	3/59	383,1843,2353	ARG1,DUSP1,FOS
6_Member	GO Biological Processes	GO:1901654	response to ketone	-4.65562	-2.11373	4/194	383,1236,2353,7057	ARG1,CCR7,FOS,THBS1
6_Member	GO Biological Processes	GO:0008285	negative regulation of cell population proliferation	-4.34691	-1.86217	6/786	133,383,1843,3553,5743,7057	ADM,ARG1,DUSP1,IL1B,PTGS2,THBS1
6_Member	GO Biological Processes	GO:0070848	response to growth factor	-4.22873	-1.77153	5/498	306,383,1958,2353,7057	ANXA3,ARG1,EGR1,FOS,THBS1
6_Member	GO Biological Processes	GO:0001818	negative regulation of cytokine production	-3.58561	-1.33791	4/367	383,1236,5004,7057	ARG1,CCR7,ORM1,THBS1
6_Member	GO Biological Processes	GO:0071363	cellular response to growth factor stimulus	-3.18735	-1.02112	4/468	383,1958,2353,7057	ARG1,EGR1,FOS,THBS1
6_Member	GO Biological Processes	GO:0007162	negative regulation of cell adhesion	-2.65111	-0.595566	3/305	383,1843,7057	ARG1,DUSP1,THBS1
6_Member	GO Biological Processes	GO:0032102	negative regulation of response to external stimulus	-2.23883	-0.225208	3/428	383,1843,7057	ARG1,DUSP1,THBS1
6_Member	GO Biological Processes	GO:0002683	negative regulation of immune system process	-2.23323	-0.221619	3/430	383,1843,7057	ARG1,DUSP1,THBS1
7_Summary	GO Biological Processes	GO:0045766	positive regulation of angiogenesis	-4.74576	-2.18302	4/184	133,306,3553,7057,8349,3399	ADM,ANXA3,IL1B,THBS1,H2BC21,ID3
7_Member	GO Biological Processes	GO:0045766	positive regulation of angiogenesis	-4.74576	-2.18302	4/184	133,306,3553,7057	ADM,ANXA3,IL1B,THBS1
7_Member	GO Biological Processes	GO:1904018	positive regulation of vasculature development	-4.74576	-2.18302	4/184	133,306,3553,7057	ADM,ANXA3,IL1B,THBS1
7_Member	GO Biological Processes	GO:0045765	regulation of angiogenesis	-3.6783	-1.38713	4/347	133,306,3553,7057	ADM,ANXA3,IL1B,THBS1
7_Member	GO Biological Processes	GO:1901342	regulation of vasculature development	-3.64991	-1.37002	4/353	133,306,3553,7057	ADM,ANXA3,IL1B,THBS1
7_Member	GO Biological Processes	GO:0042742	defense response to bacterium	-2.47889	-0.44469	3/351	306,3553,8349	ANXA3,IL1B,H2BC21
7_Member	GO Biological Processes	GO:0051090	regulation of DNA-binding transcription factor activity	-2.1735	-0.167852	3/452	306,3399,3553	ANXA3,ID3,IL1B
8_Summary	GO Biological Processes	GO:0071407	cellular response to organic cyclic compound	-4.20007	-1.74963	5/505	383,1958,3399,3553,5743,133,2162	ARG1,EGR1,ID3,IL1B,PTGS2,ADM,F13A1
8_Member	GO Biological Processes	GO:0071407	cellular response to organic cyclic compound	-4.20007	-1.74963	5/505	383,1958,3399,3553,5743	ARG1,EGR1,ID3,IL1B,PTGS2
8_Member	GO Biological Processes	GO:0009611	response to wounding	-3.30643	-1.11673	4/435	133,383,2162,3399	ADM,ARG1,F13A1,ID3
8_Member	GO Biological Processes	GO:0071396	cellular response to lipid	-2.04649	-0.0525306	3/503	383,3399,3553	ARG1,ID3,IL1B
9_Summary	WikiPathways	WP2806	Complement system	-4.0751	-1.6513	3/99	133,2162,7057,5004,29802	ADM,F13A1,THBS1,ORM1,VPREB3
9_Member	WikiPathways	WP2806	Complement system	-4.0751	-1.6513	3/99	133,2162,7057	ADM,F13A1,THBS1
9_Member	Reactome Gene Sets	R-HSA-114608	Platelet degranulation	-3.73456	-1.4118	3/129	2162,5004,7057	F13A1,ORM1,THBS1
9_Member	Reactome Gene Sets	R-HSA-76005	Response to elevated platelet cytosolic Ca2+	-3.68587	-1.39088	3/134	2162,5004,7057	F13A1,ORM1,THBS1
9_Member	Reactome Gene Sets	R-HSA-76002	Platelet activation, signaling and aggregation	-2.83444	-0.755885	3/263	2162,5004,7057	F13A1,ORM1,THBS1
9_Member	Reactome Gene Sets	R-HSA-109582	Hemostasis	-2.73337	-0.666332	4/621	2162,5004,7057,29802	F13A1,ORM1,THBS1,VPREB3
9_Member	GO Biological Processes	GO:0050878	regulation of body fluid levels	-2.41143	-0.387644	3/371	133,2162,7057	ADM,F13A1,THBS1
10_Summary	WikiPathways	WP5055	Burn wound healing	-3.93921	-1.55059	3/110	2162,3553,4318,3399,54855,306	F13A1,IL1B,MMP9,ID3,TENT5C,ANXA3
10_Member	WikiPathways	WP5055	Burn wound healing	-3.93921	-1.55059	3/110	2162,3553,4318	F13A1,IL1B,MMP9
10_Member	GO Biological Processes	GO:0045596	negative regulation of cell differentiation	-2.54713	-0.510812	4/699	3399,3553,4318,54855	ID3,IL1B,MMP9,TENT5C
10_Member	Canonical Pathways	M5885	NABA MATRISOME ASSOCIATED	-2.4354	-0.409548	4/751	306,2162,3553,4318	ANXA3,F13A1,IL1B,MMP9
11_Summary	GO Biological Processes	GO:0032651	regulation of interleukin-1 beta production	-3.92756	-1.54797	3/111	1236,1958,5004,3399,4783,306,3553,4318	CCR7,EGR1,ORM1,ID3,NFIL3,ANXA3,IL1B,MMP9
11_Member	GO Biological Processes	GO:0032651	regulation of interleukin-1 beta production	-3.92756	-1.54797	3/111	1236,1958,5004	CCR7,EGR1,ORM1
11_Member	GO Biological Processes	GO:0032652	regulation of interleukin-1 production	-3.72467	-1.40598	3/130	1236,1958,5004	CCR7,EGR1,ORM1
11_Member	GO Biological Processes	GO:0007623	circadian rhythm	-3.70512	-1.39448	3/132	1958,3399,4783	EGR1,ID3,NFIL3
11_Member	GO Biological Processes	GO:0001775	cell activation	-3.69609	-1.39088	5/647	306,1236,1958,3553,4783	ANXA3,CCR7,EGR1,IL1B,NFIL3
11_Member	GO Biological Processes	GO:0002521	leukocyte differentiation	-3.62664	-1.35775	4/358	1236,1958,4318,4783	CCR7,EGR1,MMP9,NFIL3
11_Member	WikiPathways	WP3594	Circadian rhythm genes	-3.13389	-0.988869	3/207	1958,3399,4783	EGR1,ID3,NFIL3
11_Member	GO Biological Processes	GO:0045321	leukocyte activation	-2.99847	-0.898375	4/526	306,1236,1958,4783	ANXA3,CCR7,EGR1,NFIL3
11_Member	GO Biological Processes	GO:0030098	lymphocyte differentiation	-2.86314	-0.77989	3/257	1236,1958,4783	CCR7,EGR1,NFIL3
11_Member	GO Biological Processes	GO:0048511	rhythmic process	-2.82035	-0.746438	3/266	1958,3399,4783	EGR1,ID3,NFIL3
11_Member	GO Biological Processes	GO:0030097	hemopoiesis	-2.77215	-0.70283	4/606	1236,1958,4318,4783	CCR7,EGR1,MMP9,NFIL3
11_Member	GO Biological Processes	GO:1903131	mononuclear cell differentiation	-2.69222	-0.631948	3/295	1236,1958,4783	CCR7,EGR1,NFIL3
11_Member	GO Biological Processes	GO:0048534	hematopoietic or lymphoid organ development	-2.64917	-0.595566	4/655	1236,1958,4318,4783	CCR7,EGR1,MMP9,NFIL3
11_Member	GO Biological Processes	GO:0002520	immune system development	-2.54713	-0.510812	4/699	1236,1958,4318,4783	CCR7,EGR1,MMP9,NFIL3
11_Member	GO Biological Processes	GO:0046649	lymphocyte activation	-2.27011	-0.250423	3/417	1236,1958,4783	CCR7,EGR1,NFIL3
12_Summary	GO Biological Processes	GO:2001236	regulation of extrinsic apoptotic signaling pathway	-3.5166	-1.29238	3/153	3553,7057,50486,1236,1843,5743,23645	IL1B,THBS1,G0S2,CCR7,DUSP1,PTGS2,PPP1R15A
12_Member	GO Biological Processes	GO:2001236	regulation of extrinsic apoptotic signaling pathway	-3.5166	-1.29238	3/153	3553,7057,50486	IL1B,THBS1,G0S2
12_Member	GO Biological Processes	GO:0080135	regulation of cellular response to stress	-3.47349	-1.2653	5/723	1236,1843,3553,5743,23645	CCR7,DUSP1,IL1B,PTGS2,PPP1R15A
12_Member	GO Biological Processes	GO:0097190	apoptotic signaling pathway	-2.80182	-0.730212	3/270	3553,23645,50486	IL1B,PPP1R15A,G0S2
12_Member	GO Biological Processes	GO:0045936	negative regulation of phosphate metabolic process	-2.20568	-0.196061	3/440	1843,3553,23645	DUSP1,IL1B,PPP1R15A
12_Member	GO Biological Processes	GO:0010563	negative regulation of phosphorus metabolic process	-2.20296	-0.195331	3/441	1843,3553,23645	DUSP1,IL1B,PPP1R15A
12_Member	GO Biological Processes	GO:0031400	negative regulation of protein modification process	-2.00729	-0.0152464	3/520	1843,3553,23645	DUSP1,IL1B,PPP1R15A
13_Summary	Reactome Gene Sets	R-HSA-6798695	Neutrophil degranulation	-3.13953	-0.990115	4/482	383,4318,5004,10562	ARG1,MMP9,ORM1,OLFM4
13_Member	Reactome Gene Sets	R-HSA-6798695	Neutrophil degranulation	-3.13953	-0.990115	4/482	383,4318,5004,10562	ARG1,MMP9,ORM1,OLFM4
