# Supplementary material for: Integrative multi-omics approach using random forest and artificial neural network models for early diagnosis and immune infiltration characterization in ischemic stroke
Source: Front Neurol. 2024 Dec 4;15:1475582. doi: 10.3389/fneur.2024.1475582 (PMC11652371; doi:10.3389/fneur.2024.1475582)
Supplement: Supplementary file 4 [file Table_4.XLS]

ID	GSM416567_con	GSM416568_con	GSM416569_con	GSM416570_con	GSM416571_con	GSM416572_con	GSM416573_con	GSM416574_con	GSM416575_con	GSM416576_con	GSM416577_con	GSM416578_con	GSM416579_con	GSM416580_con	GSM416581_con	GSM416582_con	GSM416583_con	GSM416584_con	GSM416585_con	GSM416586_con	GSM416587_con	GSM416588_con	GSM416589_con	GSM416590_con	GSM554014_con	GSM554015_con	GSM554016_con	GSM554017_con	GSM554018_con	GSM554019_con	GSM554020_con	GSM554021_con	GSM554022_con	GSM554023_con	GSM554024_con	GSM554025_con	GSM554026_con	GSM554027_con	GSM554028_con	GSM554029_con	GSM554030_con	GSM554031_con	GSM554032_con	GSM554033_con	GSM416528_treat	GSM416529_treat	GSM416530_treat	GSM416531_treat	GSM416532_treat
ARG1	1.0484618	0.7014176	0.66687199	0.68825113	0.4137669	-0.2034223	0.33924794	0.4024532	0.59972013	1.4874867	0.54056108	0.71434336	1.01909003	0.84550237	0.7513482	0.93607923	0.84468846	0.558707142	1.02328416	1.35530993	1.2526977	0.855219356	0.80491332	0.69794508	1.7682989	1.3713317	1.5047965	1.4857562	1.5573191	1.1686694	1.2398792	1.5573191	1.0830482	1.1975031	1.5223711	1.5343372	1.2460337	1.07075763	2.0885101	1.4637636	1.4313715	1.9129124	1.949289	1.6762351	0.9877311	2.074021	1.1215214	2.0644593	1.99030757
ID3	2.2512013	2.4835892	3.45364836	2.26013736	2.99973816	2.67299087	2.73216	3.3768466	2.81596923	2.7215363	3.77369878	2.35942187	2.8951312	3.67772015	3.0098443	3.98573502	2.8838797	3.026903316	2.88711567	3.17100469	3.3217707	2.831438377	3.35155079	3.83272686	2.6557149	2.1175286	3.0006571	2.810116	1.7429546	2.974304	2.502762	2.5500503	2.6840134	2.9932752	3.0401384	1.3759671	2.3231928	2.574848454	1.9759345	1.8823045	2.8173605	4.004197	3.857483	1.9005988	1.8020884	2.09519	1.7721214	1.8801227	1.97625436
FAIM3	3.7772614	4.4998155	4.7641298	3.87598207	4.62459394	4.07750637	4.22371149	4.6671991	4.82103393	3.8202967	5.14661769	4.59854101	4.53809846	4.88543739	5.2900055	4.81736103	4.87142971	4.460950119	3.91839789	5.67597354	5.337529	4.684308943	5.35347077	5.27153121	4.8670932	4.6104803	3.9693806	4.0528891	4.0046165	5.0421113	5.1501163	4.7117498	4.7117498	4.6701279	3.2634769	1.5086266	4.4366668	4.533164162	3.395872	4.8147594	3.0246886	4.5250399	4.52504	3.3308692	4.1444844	3.4041177	3.4183867	3.3093324	4.090334
DUSP1	3.3559986	3.4855922	2.91690829	2.9291466	3.47616066	3.58305981	2.84224844	2.6377475	3.89702989	3.2243724	3.39587918	3.19530633	3.10978852	4.01579242	3.4016713	3.51705374	4.09436678	3.202825358	3.58946215	3.78528312	2.9444134	3.507530621	2.48416585	2.78627252	3.7956389	3.8904183	3.6436196	3.6480916	4.1118095	3.385701	3.665106	3.605956	4.5373663	2.2434011	4.1279173	4.2117624	4.556709	2.617321773	3.0460566	4.3194171	2.2390654	2.5259258	2.449878	2.6398612	3.8640381	4.4526994	3.924314	3.3881988	3.90359097
F13A1	3.6907983	3.4624592	3.30678602	3.88293099	4.09642789	3.98516494	4.04039142	3.616896	3.18115711	3.1734831	4.39944461	3.84256537	5.21455214	3.70530105	3.5265757	3.48832441	3.32265522	3.617438106	3.54643692	3.83808088	3.1510508	3.110182426	4.06977767	3.633219	4.3218234	3.7752896	3.3094439	3.1166669	2.8484738	1.984292	3.9406227	3.1017005	5.1025898	3.319079	4.9055411	4.6585045	3.5926852	4.546946306	4.7400614	4.0264908	4.0695982	4.654201	4.199562	3.9906195	4.8390526	3.8114974	6.0808052	3.2981603	4.79101067
NFIL3	3.0662078	3.0143721	3.02414546	2.9114692	3.86226803	4.06514908	3.96136508	3.0672662	4.15990015	3.8283905	3.09674752	2.80735221	2.8918969	3.43925304	2.494424	2.84567869	2.79174077	2.759810047	2.97278988	2.97480039	2.3489723	3.513157857	2.82057349	2.7273354	4.5000762	4.3080621	4.7189645	4.19568	3.9354735	4.2636446	4.1866774	4.1654695	3.4982617	2.4584926	4.4462488	3.8195594	3.0113705	2.363316615	2.4994681	3.026692	2.4150847	1.886916	2.339881	2.2761689	3.6274868	3.4502054	3.3577997	3.4183885	4.48703204
HLA_DQB1	2.8097562	2.702004	1.4543535	2.88479745	3.69445412	3.12005555	3.49962462	3.3295068	3.41845786	2.8032837	5.23012895	3.04711692	2.83896653	4.46327696	5.5173078	4.82715712	3.83098737	2.758679329	4.01873102	3.74780082	6.1113454	2.04432369	3.33723051	5.39431647	3.9521251	2.7228417	3.6669847	2.5163724	3.5074319	3.6138426	3.4022098	4.0015626	3.6552085	1.117179	4.0269922	0.9609781	3.6540917	3.687115797	0.8916373	3.4857178	3.8596989	1.0696518	3.934859	1.2890173	2.8203366	2.6316105	1.9704349	2.1224429	3.87775836
CCR7	3.2940571	3.65324	5.22191994	3.62251064	4.00472536	3.53654748	3.75821409	4.4500819	4.37369329	3.9912023	4.74202665	3.37937153	4.08135675	4.18652375	5.1279356	4.5731375	4.26204475	4.529302593	3.64926127	5.01908904	4.6334109	4.441085058	5.31226515	5.5576901	3.5382941	2.726776	2.8598052	3.7402335	3.0091105	4.3279881	4.2027837	3.3114998	3.8746186	4.744124	3.2128028	0.4874852	3.8793161	4.768615681	3.1204988	4.045534	3.6228032	4.0311747	4.60949	3.5097219	3.2613531	2.4830178	3.2309264	3.5139831	2.69676761
ADM	2.6064861	2.2770871	2.73236599	2.04620829	3.26229867	0.75417281	3.03443955	1.7132926	3.09383126	3.3929314	4.40537196	2.4058274	2.61095163	3.18732136	1.8939811	3.50688077	2.82541007	2.644909615	2.53368392	2.39853013	1.4635159	2.579127029	2.57057291	1.43851518	4.4622801	4.5033836	3.8701493	2.8778572	2.6162032	3.2854521	2.6733157	2.18896	2.598592	2.3538262	3.1824565	5.2797398	1.7896516	2.265475862	1.7926167	2.3326222	2.6577184	1.3954914	2.247226	2.3691554	3.6052611	3.0676472	2.7326868	4.6628399	3.37957674
PTGS2	2.2278345	2.5390829	3.56863501	0.61441401	3.24289512	3.6404215	3.24098692	3.0517259	4.04688131	3.7837265	2.79653136	2.43332969	1.83274824	3.28451162	2.6640922	3.97188073	3.61594861	2.938663694	2.64591559	3.42048315	2.2853321	4.51521168	3.0040088	2.40016698	5.6392651	5.5537539	5.3610665	5.0313023	4.6475683	4.7630569	4.6089081	4.1267242	4.3027755	-0.1884011	3.244735	2.417718	3.2177805	0.356942807	1.0536435	2.5238835	0.6104471	0.5949652	0.2057581	0.5682604	2.5964716	3.1577078	2.5610719	2.8756615	3.32702023
[truncated: 54 more columns]
