# Supplementary material for: Integrative multi-omics approach using random forest and artificial neural network models for early diagnosis and immune infiltration characterization in ischemic stroke
Source: Front Neurol. 2024 Dec 4;15:1475582. doi: 10.3389/fneur.2024.1475582 (PMC11652371; doi:10.3389/fneur.2024.1475582)
Supplement: Supplementary file 5 [file Table_5.XLS]

# Load necessary libraries
library(randomForest)
set.seed(123456)

# Set input file and working directory
inputFile = "Input file"       
setwd("Set working directory")   

# Read input file
data = read.table(inputFile, header = TRUE, sep = "\t", check.names = FALSE, row.names = 1)
data = t(data)
colnames(data) <- gsub("-", "_", colnames(data))
group = gsub("(.*)\\_(.*)", "\\2", row.names(data))

# Random Forest Trees
rf = randomForest(as.factor(group) ~ ., data = data, ntree = 500)
pdf(file = "forest.pdf", width = 6, height = 6)
plot(rf, main = "Random forest", lwd = 2)
dev.off()

# Find the point with the minimum error
optionTrees = which.min(rf$err.rate[, 1])
optionTrees
rf2 = randomForest(as.factor(group) ~ ., data = data, ntree = optionTrees)

# View gene importance
importance = importance(x = rf2)

# Plot gene importance
pdf(file = "geneImportance.pdf", width = 6.2, height = 5.8)
varImpPlot(rf2, main = "")
dev.off()

# Select disease-specific genes
rfGenes = importance[order(importance[, "MeanDecreaseGini"], decreasing = TRUE), ]
rfGenes = names(rfGenes[rfGenes > 2])     # Select genes with importance score greater than 2
# rfGenes = names(rfGenes[1:30])         # Select the top 30 genes based on importance score
write.table(rfGenes, file = "rfGenes.txt", sep = "\t", quote = FALSE, col.names = FALSE, row.names = FALSE)

# Output expression of important genes
sigExp = t(data[, rfGenes])
sigExpOut = rbind(ID = colnames(sigExp), sigExp)
write.table(sigExpOut, file = "rfGeneExp.txt", sep = "\t", quote = FALSE, col.names = FALSE)
