# Supplementary material for: Integrative multi-omics approach using random forest and artificial neural network models for early diagnosis and immune infiltration characterization in ischemic stroke
Source: Front Neurol. 2024 Dec 4;15:1475582. doi: 10.3389/fneur.2024.1475582 (PMC11652371; doi:10.3389/fneur.2024.1475582)
Supplement: Supplementary file 6 [file Table_6.XLS]

# Load necessary libraries
library(neuralnet)
library(NeuralNetTools)
set.seed(12345678)

# Set input file and working directory
inputFile = "Input file"       
setwd("Set working directory")   

# Read input file
data = read.table(inputFile, header = TRUE, sep = "\t", check.names = FALSE, row.names = 1)
data = as.data.frame(t(data))

# Get sample grouping information
group = gsub("(.*)\\_(.*)", "\\2", row.names(data))
data$con = ifelse(group == "con", 1, 0)
data$treat = ifelse(group == "treat", 1, 0)

# Neural network model
fit = neuralnet(con + treat ~ ., data, hidden = 5)
fit$result.matrix
fit$weight
# plot(fit)

# Save neural network plot to PDF
pdf(file = "neuralnet.pdf", width = 9, height = 7)
plotnet(fit)
dev.off()

# Use the model to predict results
net.predict = compute(fit, data)$net.result
net.prediction = c("con", "treat")[apply(net.predict, 1, which.max)]
predict.table = table(group, net.prediction)
predict.table
conAccuracy = predict.table[1, 1] / (predict.table[1, 1] + predict.table[1, 2])
treatAccuracy = predict.table[2, 2] / (predict.table[2, 1] + predict.table[2, 2])
paste0("Con accuracy: ", sprintf("%.3f", conAccuracy))
paste0("Treat accuracy: ", sprintf("%.3f", treatAccuracy))

# Output predicted results
colnames(net.predict) = c("con", "treat")
outTab = rbind(id = colnames(net.predict), net.predict)
write.table(outTab, file = "neural.predict.txt", sep = "\t", quote = FALSE, col.names = FALSE)
